# Supplementary material for: Vancomycin Dosing Regimen to Obtain the Target Area Under the Concentration–Time Curve, Which Provides an Early Treatment Response for Patients on Haemodialysis
Source: Antibiotics (Basel). 2026 Jan 3;15(1):47. doi: 10.3390/antibiotics15010047 (PMC12838393; doi:10.3390/antibiotics15010047)
Supplement: Supplementary file 1 [file antibiotics-15-00047-s001.zip]

Archive with 1 entries (1 files):
- antibiotics-4017777-supplementary.pdf
